# Supplementary material for: Design and Characterization of Novel Antibody-Cytokine Fusion Proteins Based on Interleukin-21
Source: Antibodies (Basel). 2022 Mar 4;11(1):19. doi: 10.3390/antib11010019 (PMC8944420; doi:10.3390/antib11010019)
Supplement: Supplementary file 1 [file antibodies-11-00019-s001.zip]

Archive with 1 entries (1 files):
- antibodies-1581592-supplementary.pdf
